# Supplementary material for: C. elegans Hemidesmosomes Sense Collagen Damage to Trigger Innate Immune Response in the Epidermis
Source: Cells. 2023 Sep 6;12(18):2223. doi: 10.3390/cells12182223 (PMC10526450; doi:10.3390/cells12182223)
Supplement: Supplementary file 1 [file cells-12-02223-s001.zip]

Archive with 1 entries (1 files):
- cells-2556087-supplementary.pdf
